# Supplementary material for: Hybrid Cellulosic Substrates Impregnated with Meta-PBI-Stabilized Carbon Nanotubes/Plant Extract-Synthesized Zinc Oxide—Antibacterial and Photocatalytic Dye Degradation Study
Source: Nanomaterials (Basel). 2024 Aug 14;14(16):1346. doi: 10.3390/nano14161346 (PMC11356824; doi:10.3390/nano14161346)
Supplement: Supplementary file 1 [file nanomaterials-14-01346-s001.zip]

Archive with 1 entries (1 files):
- Video cap PBI MWCNTs in DMAc Brownian motion.mp4
